# Supplementary material for: Gestational Diabetes Mellitus Is Associated with Differences in Human Milk Hormone and Cytokine Concentrations in a Fully Breastfeeding United States Cohort
Source: Nutrients. 2022 Feb 4;14(3):667. doi: 10.3390/nu14030667 (PMC8838140; doi:10.3390/nu14030667)
Supplement: Supplementary file 1 [file nutrients-14-00667-s001.zip]

Archive with 1 entries (1 files):
- nutrients-1564985-supplementary.pdf
